# Supplementary material for: Bending Fatigue Behaviour and Fatigue Endurance Limit Prediction of 20Cr2Ni4A Gear Steel after the Ultrasonic Surface Rolling Process
Source: Materials (Basel). 2021 May 12;14(10):2516. doi: 10.3390/ma14102516 (PMC8152014; doi:10.3390/ma14102516)
Supplement: Supplementary file 1 [file materials-14-02516-s001.zip]

Archive with 1 entries (1 files):
- materials-1157379-supplementary.pdf
